# Supplementary material for: Hyaluron-Based Bionanocomposites of Silver Nanoparticles with Graphene Oxide as Effective Growth Inhibitors of Wound-Derived Bacteria
Source: Int J Mol Sci. 2024 Jun 22;25(13):6854. doi: 10.3390/ijms25136854 (PMC11241533; doi:10.3390/ijms25136854)
Supplement: Supplementary file 1 [file ijms-25-06854-s001.zip]

Archive with 2 entries (2 files):
- Table S1_List and characteristics of strains.xlsx
- Table S2_Statistical analyses.xlsx
