# Supplementary material for: Hyaluron-Based Bionanocomposites of Silver Nanoparticles with Graphene Oxide as Effective Growth Inhibitors of Wound-Derived Bacteria
Source: Int J Mol Sci. 2024 Jun 22;25(13):6854. doi: 10.3390/ijms25136854 (PMC11241533; doi:10.3390/ijms25136854)
Supplement: Supplementary file 1 [file ijms-25-06854-s001.zip › Table S1_List and characteristics of strains.xlsx]

## Sheet: Arkusz1
Gram	strain No	Gram	Species	resistant to	resistance mechanism	number of resistances	Ag	Ag/gox	Control
G+	16	G-positive	Staphylococcus pseudintermedius	TE, DA, E, SXT, FOX, ENR, CN	MLSb ind	7	10	13	0
G+	44	G-positive	Staphylococcus aureus	TE, DA, E, SXT, FOX, ENR, CN	7R, MRSA	7	0	16	0
G+	52	G-positive	Staphylococcus pasteuri	TE, DA, E, SXT, FOX, ENR, CN	7R, MRS	7	0	0	0
G+	103	G-positive	Staphylococcus pseudintermedius	TE, DA, E, SXT, ENR, CN	MLSb const	6	0	0	0
G+	86	G-positive	Staphylococcus pseudintermedius	TE, DA, E, SXT, CN	MLSbconst	5	12.5	18.5	0
G+	30	G-positive	Staphylococcus pseudintermedius	DA, E, FOX, CN	MLSb const. , MRS +	4	18	17.5	0
G+	78	G-positive	Staphylococcus pseudintermedius	TE, DA, E, TY	MLSb const	4	21	14.5	0
G+	80	G-positive	Staphylococcus pseudintermedius	TE, DA, E, TY	MLSbconst	4	20	19.5	0
G+	23	G-positive	Staphylococcus pseudintermedius	DA, FOX	MSB, MRS +	2	0	0	0
G+	59.c	G-positive	Staphylococcus pseudintermedius	TE, SXT		2	19	21.5	0
G+	61	G-positive	Staphylococcus sciuri	TE, DA		2	20	17.5	0
G+	62	G-positive	Staphylococcus pseudintermedius	TE, DA		2	0	15	0
G+	89	G-positive	Streptococcus canis	DA, RD		2	18	16	0
G+	95	G-positive	Streptocccus canis	SXT, RD		2	19	17.5	0
G+	105	G-positive	Peribacillus simplex	DA, E	MLSb const	2	16.5	15	0
G+	20	G-positive	Staphylococcus schleiferi	DA	MSB	1	0	15	0
G+	39	G-positive	Staphylococcus saprophyticus	DA	MSB	1	24.5	15	0
G+	42	G-positive	Staphylococcus warneri	E	MLSb ind	1	14	16	0
G+	43	G-positive	Staphylococcus haemolyticus	DA	MSB	1	18	16	0
G+	59.f	G-positive	Staphylococcus lentus	TE		1	24.5	20.5	0
G+	63	G-positive	Staphylococcus pseudintermedius	TE		1	4.5	16	0
G+	85	G-positive	Lysinibacillus fusiformis	TE		1	13.5	19.5	0
G+	122	G-positive	Microbacterium oxydans	DA		1	21.5	19.5	0
G+	123	G-positive	Micrococcus luteus	E		1	21.5	20	0
G+	17	G-positive	Enterococcus faecium	S		0	0	0	0
G+	21	G-positive	Enterococcus faecalis	S		0	0	0	0
G+	24a	G-positive	Staphylococcus devriesei	S		0	24.5	15.5	0
G+	30a	G-positive	Enterococcus faecalis	S		0	0	0	0
G+	33	G-positive	Enterococcus faecium	S		0	16.5	17	0
G+	34	G-positive	Enterococcus hirae	S		0	17	10	0
G+	57c	G-positive	Enterococcus faecalis	S		0	0	0	0
G+	64	G-positive	Staphylococcus condimenti	S		0	19.5	14	0
G+	67	G-positive	Staphylococcus capitis	S		0	19.5	25	0
G+	70	G-positive	Staphylococcus felis	S		0	0	16	0
G+	77	G-positive	Streptococcus canis	S		0	17	17	0
G+	79	G-positive	Enterococcus feacalis	S		0	0	0	0
G+	81	G-positive	Staphylococcus schleiferi	S		0	21	19.5	0
G+	82	G-positive	Enterococcus feacalis	S		0	0	15	0
G+	92	G-positive	Staphylococcus aureus ( silna hemoliza)	S		0	0	16	0
G+	93	G-positive	Staphylococcus aureus ( silna hemoliza)	S		0	12	16	0
G+	94	G-positive	Staphylococcus aureus	S		0	0	12	0
G+	98	G-positive	Enterococcus hirae	S		0	19	21	0
G+	104	G-positive	Sporosarcina luteola	S		0	25	19.5	0
G+	107	G-positive	Enterococcus avium	S		0	20.5	18.5	0
G+	109	G-positive	Streptococcus canis	S		0	9.5	20	0
G+	111	G-positive	Enterococcus faecalis	S		0	0	0	0
G+	116	G-positive	Staphylococcus pseudintermedius	S		0	0	18.5	0
G+	119	G-positive	Macrococcus canis	S		0	18	21.5	0
G+	120	G-positive	Bacillus pumilus	S		0	18.5	18.5	0
G+	124	G-positive	Microbacterium maritypicum	S		0	20.5	21.5	0
G+	125	G-positive	Enterococcus faecalis	S		0	0	0	0
		G-negative	Escherichia coli			1	19	23	0
		G-negative	Citrobacter freundi			1	18.5	18	0
		G-negative	Acinetobacter ursingii			1	17	15.5	0
		G-negative	Acinetobacter calcoaceticus			1	16.5	13.5	0
		G-negative	Acinetobacter pittii			2	16.5	0	0
		G-negative	Pseudomonas graminis			2	0	12.5	0
		G-negative	Acinetobacter ursingii			2	18	15	0
		G-negative	Escherichia coli			2	0	21.5	0
		G-negative	Pseudomonas fulva			2	18.5	16	0
		G-negative	Citrobacter freundi			2	16.5	16	0
		G-negative	Pantoea agglomerans			2	20	19.5	0
		G-negative	Serratia marcescens			3	17.5	18	0
		G-negative	Acinetobacter ursingii			3	21	16	0
		G-negative	Escherichia coli			3	19	14	0
		G-negative	Psychrobacter snguinis			3	19	17.5	0
		G-negative	Proteus vulgaris			3	0	0	0
		G-negative	Psychrobacter pulmonis			3	17	19.5	0
		G-negative	Serratia liquefaciens			3	0	16	0
		G-negative	Escherichia coli		ESBL	3	17.5	20	0
		G-negative	Leclercia adecarboxylata			4	17.5	18.5	0
		G-negative	Pseudomonas aeruginosa			4	0	0	0
		G-negative	Escherichia coli			4	16	15.5	0
		G-negative	Pantoea sp.			4	17.5	17.5	0
		G-negative	Pseudomonas plecoglossicida ( putida group)			4	15.5	13	0
		G-negative	Enterobacter hormaechei			5	0	0	0
		G-negative	Proteus mirabilis			5	0	19	0
		G-negative	Escherichia coli			6	0	0	0
		G-negative	Escherichia coli			6	15.5	14.5	0
		G-negative	Brevundimonas diminuta			6	18.5	19.5	0
		G-negative	Pseudomonas putida			6	18.5	17	0
		G-negative	Escherichia coli		ESBL	6	5	10	0
		G-negative	Escherichia coli		ESBL	6	20	16	0
		G-negative	Aeromonas veronii			7	9.5	14	0
		G-negative	Proteus mirabilis		ESBL	7	0	0	0
		G-negative	Kocuria rhizophilia			0	16	15.5	0
		G-negative	Moraxella osloensis			0	21	18	0
		G-negative	Microbacterium paraoxydans			0	22.5	18.5	0

## Sheet: Arkusz2
Gram	name	Ag	Ag/gox	K
G-	Escherichia coli	0	0	0
G-	Escherichia coli	15.5	14.5	0
G-	Escherichia coli	16	15.5	0
G-	Escherichia coli	5	10	0
G-	Escherichia coli	19	23	0
G-	Escherichia coli	17.5	20	0
G-	Escherichia coli	19	14	0
G-	Escherichia coli	0	21.5	0
G-	Escherichia coli	20	16	0
G-	Pseudomonas	0	0	0
G-	Pseudomonas	0	12.5	0
G-	Pseudomonas	15.5	13	0
G-	Pseudomonas	18.5	16	0
G-	Pseudomonas	18.5	17	0
G-	Acinetobacter	17	15.5	0
G-	Acinetobacter	18	15	0
G-	Acinetobacter	21	16	0
G-	Acinetobacter	16.5	0	0
G-	Acinetobacter	16.5	13.5	0
G-	Proteus	0	19	0
G-	Proteus	0	0	0
G-	Proteus	0	0	0
G-	Psychrobacter	19	17.5	0
G-	Psychrobacter	17	19.5	0
G-	Serratia	17.5	18	0
G-	Serratia	0	16	0
G-	opportunists	17.5	17.5	0
G-	opportunists	16	15.5	0
G-	opportunists	21	18	0
G-	opportunists	9.5	14	0
G-	opportunists	0	0	0
G-	opportunists	22.5	18.5	0
G-	opportunists	18.5	19.5	0
G-	opportunists	20	19.5	0
G-	opportunists	17.5	18.5	0
G-	Citrobacter freundi	16.5	16	0
G-	Citrobacter freundi	18.5	18	0
G+	Enterococcus	0	0	0
G+	Enterococcus	0	0	0
G+	Enterococcus	0	0	0
G+	Enterococcus	0	0	0
G+	Enterococcus	16.5	17	0
G+	Enterococcus	17	1	0
G+	Enterococcus	0	0	0
G+	Enterococcus	0	0	0
G+	Enterococcus	0	0	0
G+	Enterococcus	0	15	0
G+	Enterococcus	19	21	0
G+	Enterococcus	20.5	18.5	0
G+	Staphylococcus pseudintermedius	10	13	0
G+	Staphylococcus pseudintermedius	0	0	0
G+	Staphylococcus pseudintermedius	18	17.5	0
G+	Staphylococcus pseudintermedius	19	21.5	0
G+	Staphylococcus pseudintermedius	0	15	0
G+	Staphylococcus pseudintermedius	4.5	16	0
G+	Staphylococcus pseudintermedius	21	14.5	0
G+	Staphylococcus pseudintermedius	20	19.5	0
G+	Staphylococcus pseudintermedius	12.5	18.5	0
G+	Staphylococcus pseudintermedius	0	0	0
G+	Staphylococcus pseudintermedius	0	18.5	0
G+	Staphylococcus aureus	0	16	0
G+	Staphylococcus aureus	12	16	0
G+	Staphylococcus aureus	0	12	0
G+	Staphylococcus aureus	0	16	0
G+	Staphylococcus	0	15	0
G+	Staphylococcus	24.5	15.5	0
G+	Staphylococcus	24.5	15	0
G+	Staphylococcus	14	16	0
G+	Staphylococcus	18	16	0
G+	Staphylococcus	0	0	0
G+	Staphylococcus	24.5	20.5	0
G+	Staphylococcus	20	17.5	0
G+	Staphylococcus	19.5	14	0
G+	Staphylococcus	19.5	25	0
G+	Staphylococcus	0	16	0
G+	Staphylococcus	21	19.5	0
G+	Streptococcus canis	17	17	0
G+	Streptococcus canis	19	17.5	0
G+	Streptococcus canis	18	16	0
G+	Streptococcus canis	9.5	20	0
G+	non-pathogenic	13.5	19.5	0
G+	non-pathogenic	25	19.5	0
G+	non-pathogenic	16.5	15	0
G+	non-pathogenic	18	21.5	0
G+	non-pathogenic	18.5	18.5	0
G+	non-pathogenic	21.5	19.5	0
G+	non-pathogenic	21.5	20	0
G+	non-pathogenic	20.5	21.5	0
G+	environmentalG+	14	16	0
G+	environmentalG+	17	14	0
G+	environmentalG+	18	16	0
G+	environmentalG+	17	13	0
G+	environmentalG+	19	16	0
G-	environmentalG-	14	12	0
G-	environmentalG-	15	15	0
G-	environmentalG-	16	15	0
G-	environmentalG-	14	15	0
G-	environmentalG-	15	15	0
G-	environmentalG-	12	0	0
G-	environmentalG-	11	15	0
G-	environmentalG-	14	14	0
G-	environmentalG-	14	20	0
G-	environmentalG-	13	17	0
G-	environmentalG-	12	15	0
G-	environmentalG-	11	13	0
