# Supplementary material for: Hyaluron-Based Bionanocomposites of Silver Nanoparticles with Graphene Oxide as Effective Growth Inhibitors of Wound-Derived Bacteria
Source: Int J Mol Sci. 2024 Jun 22;25(13):6854. doi: 10.3390/ijms25136854 (PMC11241533; doi:10.3390/ijms25136854)
Supplement: Supplementary file 1 [file ijms-25-06854-s001.zip › Table S2_Statistical analyses.xlsx]

## Sheet: Arkusz1
Variable	Analysis of variance; Gram+ vs. Gram- marked values are significant at p < .05000
	SS	df	MS	SS	df	MS	F	p
Ag	28.7281	1	28.7281	6969.4	103	67.6641	0.424569	0.516117
Ag/gox	0.185204	1	0.185204	4812.04	103	46.7189	0.00396422	0.949919
K	0	1	0	0	103	0
Variable	Analysis of variance; groups of bacteria; marked values are significant at p < .05000
	SS	df	MS	SS	df	MS	F	p
Ag	2598.46	16	162.404	4399.67	88	49.9962	3.24832	0.000203268
Ag/gox	1451.05	16	90.6905	3361.18	88	38.1952	2.37439	0.00547068
K	0	16	0	0	88	0
Variable	Analysis of variance; composites; marked values are significant at p < .05000
	SS	df	MS	SS	df	MS	F	p
growth inhibition	10119.6	2	5059.82	11386.4	261	43.6259	115.982	0

## Sheet: Arkusz2
name	Variable Ag (AgGO) marked values are significant at p < .05000
	{1}	{2}	{3}	{4}	{5}	{6}	{7}	{8}	{9}	{10}	{11}	{12}	{13}	{14}	{15}	{16}	{17}
Escherichia coli {1}		0.186376	0.412076	0.177957	0.00980803	0.317616	0.505643	0.312081	0.362891	0.044331	0.364166	0.0287966	0.336377	0.421627	0.0467258	0.251181	0.755917
Pseudomonas {2}	0.186376		0.0968255	0.0267537	0.288379	0.0701417	0.689962	0.043272	0.0825988	0.985474	0.465116	0.559125	0.0447799	0.0756539	0.00704758	0.038777	0.11577
Pseudomonas {3}	0.412076	0.0968255		0.892739	0.0099763	0.887856	0.246455	0.833324	0.943786	0.0462715	0.17371	0.024639	0.775953	0.854657	0.671969	1	0.508726
Acinetobacter {4}	0.177957	0.0267537	0.892739		0.000871082	0.973107	0.129656	0.619263	0.959671	0.002498	0.0331383	0.0024439	0.53544	0.685845	0.696945	0.858434	0.247317
Proteus {5}	0.00980803	0.288379	0.0099763	0.000871082		0.00648606	0.178697	0.00115826	0.00806075	0.186024	0.0411324	0.579953	0.00105865	0.0041972	0.000111018	0.00143231	0.00419762
Psychrobacter {6}	0.317616	0.0701417	0.887856	0.973107	0.00648606		0.194213	0.696021	0.943786	0.0299439	0.123424	0.0162833	0.63906	0.729402	0.806273	0.866155	0.398351
Serratia {7}	0.505643	0.689962	0.246455	0.129656	0.178697	0.194213		0.203394	0.219199	0.622685	0.883981	0.350298	0.217467	0.247751	0.0606108	0.16666	0.389865
others {8}	0.312081	0.043272	0.833324	0.619263	0.00115826	0.696021	0.203394		0.763727	0.00239334	0.0509987	0.00330495	0.904542	0.992198	0.305452	0.768068	0.440366
Citrobacter freundi {9}	0.362891	0.0825988	0.943786	0.959671	0.00806075	0.943786	0.219199	0.763727		0.0373415	0.146899	0.0200784	0.706298	0.791344	0.738104	0.932836	0.4516
Enterococcus {10}	0.044331	0.985474	0.0462715	0.002498	0.186024	0.0299439	0.622685	0.00239334	0.0373415		0.243962	0.452093	0.0016474	0.0185718	8.58915e-05	0.00470494	0.0128252
Staphylococcus pseudintermedius {11}	0.364166	0.465116	0.17371	0.0331383	0.0411324	0.123424	0.883981	0.0509987	0.146899	0.243962		0.116452	0.048218	0.128826	0.00359799	0.0537962	0.193067
Staphylococcus aureus {12}	0.0287966	0.559125	0.024639	0.0024439	0.579953	0.0162833	0.350298	0.00330495	0.0200784	0.452093	0.116452		0.0030074	0.0116908	0.000283266	0.00405201	0.0124479
Staphylococcus {13}	0.336377	0.0447799	0.775953	0.53544	0.00105865	0.63906	0.217467	0.904542	0.706298	0.0016474	0.048218	0.0030074		0.918937	0.228155	0.683086	0.481261
Streptococcus canis {14}	0.421627	0.0756539	0.854657	0.685845	0.0041972	0.729402	0.247751	0.992198	0.791344	0.0185718	0.128826	0.0116908	0.918937		0.421086	0.813069	0.548597
othersA {15}	0.0467258	0.00704758	0.671969	0.696945	0.000111018	0.806273	0.0606108	0.305452	0.738104	8.58915e-05	0.00359799	0.000283266	0.228155	0.421086		0.557245	0.0682262
environmentalG+ {16}	0.251181	0.038777	1	0.858434	0.00143231	0.866155	0.16666	0.768068	0.932836	0.00470494	0.0537962	0.00405201	0.683086	0.813069	0.557245		0.343668
environmentalG- {17}	0.755917	0.11577	0.508726	0.247317	0.00419762	0.398351	0.389865	0.440366	0.4516	0.0128252	0.193067	0.0124479	0.481261	0.548597	0.0682262	0.343668
name	Variable Ag (Ag) marked values are significant at p < .05000
	{1}	{2}	{3}	{4}	{5}	{6}	{7}	{8}	{9}	{10}	{11}	{12}	{13}	{14}	{15}	{16}	{17}
Escherichia coli {1}		0.218082	0.926913	0.395334	0.0395035	0.463724	0.671536	0.804791	0.671536	0.00155156	0.734669	0.988099	0.74507	0.472348	0.143687	0.987178	0.684474
Pseudomonas {2}	0.218082		0.41038	0.632382	0.48976	0.128086	0.207329	0.160362	0.207329	0.344485	0.303464	0.276688	0.136158	0.102365	0.0249942	0.255421	0.318766
Pseudomonas {3}	0.926913	0.41038		0.62995	0.151299	0.519171	0.686815	0.809745	0.686815	0.0765808	0.91642	0.925783	0.778245	0.560803	0.321127	0.923186	0.888006
Acinetobacter {4}	0.395334	0.632382	0.62995		0.212614	0.212054	0.336205	0.290386	0.336205	0.0735186	0.550052	0.471218	0.247062	0.178319	0.0392071	0.44483	0.578738
Proteus {5}	0.0395035	0.48976	0.151299	0.212614		0.0337687	0.0619596	0.0259498	0.0619596	0.941883	0.0601039	0.0697243	0.0194048	0.0188763	0.00246807	0.0580706	0.0634139
Psychrobacter {6}	0.463724	0.128086	0.519171	0.212054	0.0337687		0.808795	0.559073	0.808795	0.00982452	0.346124	0.514861	0.573549	0.870513	0.858281	0.500255	0.325544
Serratia {7}	0.671536	0.207329	0.686815	0.336205	0.0619596	0.808795		0.783212	1	0.0225663	0.529367	0.709544	0.805358	0.907306	0.62811	0.699845	0.504059
others {8}	0.804791	0.160362	0.809745	0.290386	0.0259498	0.559073	0.783212		0.783212	0.000659558	0.550052	0.857952	0.951373	0.599309	0.220171	0.847095	0.502883
Citrobacter freundi {9}	0.671536	0.207329	0.686815	0.336205	0.0619596	0.808795	1	0.783212		0.0225663	0.529367	0.709544	0.805358	0.907306	0.62811	0.699845	0.504059
Enterococcus {10}	0.00155156	0.344485	0.0765808	0.0735186	0.941883	0.00982452	0.0225663	0.000659558	0.0225663		0.00272118	0.013879	0.000200656	0.0016547	8.60444e-06	0.00779655	0.0026943
Staphylococcus pseudintermedius {11}	0.734669	0.303464	0.91642	0.550052	0.0601039	0.346124	0.529367	0.550052	0.529367	0.00272118		0.782334	0.479176	0.317854	0.0645688	0.764887	0.948635
Staphylococcus aureus {12}	0.988099	0.276688	0.925783	0.471218	0.0697243	0.514861	0.709544	0.857952	0.709544	0.013879	0.782334		0.815879	0.5496	0.25081	1	0.74447
Staphylococcus {13}	0.74507	0.136158	0.778245	0.247062	0.0194048	0.573549	0.805358	0.951373	0.805358	0.000200656	0.479176	0.815879		0.616833	0.212614	0.800614	0.430093
Streptococcus canis {14}	0.472348	0.102365	0.560803	0.178319	0.0188763	0.870513	0.907306	0.599309	0.907306	0.0016547	0.317854	0.5496	0.616833		0.644936	0.528266	0.290853
othersA {15}	0.143687	0.0249942	0.321127	0.0392071	0.00246807	0.858281	0.62811	0.220171	0.62811	8.60444e-06	0.0645688	0.25081	0.212614	0.644936		0.217631	0.0526251
environmentalG+ {16}	0.987178	0.255421	0.923186	0.44483	0.0580706	0.500255	0.699845	0.847095	0.699845	0.00779655	0.764887	1	0.800614	0.528266	0.217631		0.723704
environmentalG- {17}	0.684474	0.318766	0.888006	0.578738	0.0634139	0.325544	0.504059	0.502883	0.504059	0.0026943	0.948635	0.74447	0.430093	0.290853	0.0526251	0.723704
composite	Variable: growth inhibition marked values are significant at p < .05000
	{1}	{2}	{3}
Ag {1}		0.107555	9.29158e-28
AgGO {2}	0.107555		0
K {3}	9.29158e-28	0

## Sheet: Arkusz3
variable	Correlations Oznaczone wsp. korelacji są istotne z p < ,05000 N=51 (Braki danych usuwano przypadkami)
	Mean	Std. Dev.	number of resistances	Ag	Ag/gox
number of resistances	1.31373	2.02475	1	-0.088868	-0.093138
Ag	11.6471	9.43149	-0.088868	1	0.681948
Ag/gox	13.9412	7.43011	-0.093138	0.681948	1
